# Supplementary material for: Functional integration of the circulatory, immune, and respiratory systems in mosquito larvae: pathogen killing in the hemocyte-rich tracheal tufts
Source: BMC Biol. 2016 Sep 19;14:78. doi: 10.1186/s12915-016-0305-y (PMC5027632; doi:10.1186/s12915-016-0305-y)
Supplement: Additional file 10: — Data file S1. Fluorescence and optical density (OD) data. (XLSX 91 kb) [file 12915_2016_305_MOESM10_ESM.xlsx]

## Sheet: E. coli intensity 4 h
E. coli fluorescence intensity at 4 h
Injury										E. coli
PR 1	PR 2	PR 3	PR 4	PR 5	PR 6	PR 7	TT left	TT right		PR 1	PR 2	PR 3	PR 4	PR 5	PR 6	PR 7	TT left	TT right
-33.1882	-31.4144	-60.1979	15.9138	21.0232	-88.1341	-53.1874	-159.384	-147.649		120.532	184.006	141.202	-27.1862	-129.527	-29.2641	384.883	3783.31	4878.86
-77.2782	-164.354	-231.108	-235.166	-307.707	-383.614	-349.237	-126.254	-115.089		355.392	263.846	385.182	261.284	410.973	149.716	165.923	1074.13	992.511
-39.1582	-153.424	-220.128	-285.296	-346.577	-358.804	-358.117	-322.134	-328.939		249.432	140.736	334.752	156.694	117.043	116.846	112.493	146.856	364.011
34.2318	3.75559	169.642	245.244	226.783	137.046	-44.4874	-98.5244	13.2006		85.6918	-79.8044	74.5521	-123.446	-178.717	-124.304	-182.957	533.006	352.101
33.2218	-164.984	-259.158	-300.176	-320.287	-354.154	-289.927	-181.184	-122.129		72.1118	-51.1344	88.5421	98.6638	328.793	51.0959	46.8326	881.696	461.121
40.1518	109.566	-7.75794	-121.816	-48.6568	-87.7341	-163.787	-68.6144	-71.1894		119.862	169.496	177.382	54.3438	67.7432	69.3859	-12.8374	3103.56	2410.51
347.442	437.006	365.472	373.654	248.063	268.696	185.883	164.706	159.291		-7.20824	-105.274	-177.688	-268.096	-84.5768	43.3559	13.2126	690.526	662.011
51.8118	74.4956	23.3221	85.7238	-19.0668	-176.924	-145.267	-223.234	-193.649		171.002	255.446	131.952	123.354	147.613	105.756	0.832647	127.786	127.071
134.392	154.046	63.7121	-160.266	-174.387	-309.854	-234.047	-35.4044	-98.1994		112.162	561.316	660.232	455.414	578.293	589.186	292.833	7065.02	6170.6
191.672	179.616	400.542	418.834	354.943	31.4159	98.8626	63.7656	99.8106		36.6018	301.576	613.682	368.684	217.963	218.236	128.303	1928.97	1705.4
240.492	306.656	362.942	435.944	350.293	341.836	422.993	324.466	392.611		258.732	604.466	675.642	494.024	493.103	424.116	708.673	5210.74	4996.33
51.8318	121.286	89.4421	39.1438	81.5432	-22.7141	-107.137	35.9656	-60.2494		519.762	417.446	1106.01	979.054	1019.75	515.826	566.623	5020.67	5657.7
159.752	293.676	142.472	376.124	349.113	212.266	248.283	125.726	183.551		186.522	108.416	329.012	380.344	291.123	355.926	498.673	5525.45	5120.16
225.232	478.266	416.002	347.994	380.743	294.306	206.653	53.4156	-26.3994		333.812	262.956	93.2621	283.754	-172.777	-43.3841	-106.797	3505.29	4852.8
-9.69824	198.666	298.242	481.544	295.013	259.156	230.253	248.086	22.1406		465.062	718.016	505.702	384.034	517.033	511.056	776.913	7128.11	5991.88
-124.808	-63.5544	87.0321	117.144	261.883	221.936	121.873	-30.7744	-61.0394		513.082	340.816	495.702	247.214	306.903	221.726	167.143	4564.56	3989.21
44.7018	279.426	153.902	165.254	155.563	233.546	175.243	225.996	67.7906		28.0418	57.2456	77.6221	181.424	-33.3468	-210.914	-205.297	2236.96	2292.08
-68.0882	-111.984	-111.038	-138.456	-25.2568	-61.9941	-105.767	-187.264	-231.879		501.102	407.016	218.742	632.204	746.033	113.046	678.953	6099.45	5573.09
-146.178	-160.024	-158.588	-58.4862	8.05324	-3.70412	24.9726	47.3556	-6.66941		204.302	608.956	897.072	391.364	464.173	318.646	208.543	4017.03	3523.03
-138.318	-160.604	-214.218	-211.896	-153.197	-131.044	-109.457	-87.1744	-183.409		447.902	466.006	1314.35	599.974	406.203	100.496	199.853	4251.84	4277.03
-128.008	-32.4844	-100.208	13.4038	131.933	11.4959	-90.2174	-26.6244	24.8106		366.492	569.946	1038.2	824.984	898.423	626.056	797.633	4954.76	3601.54
290.592	311.596	159.382	69.3638	-39.4868	-57.1241	-29.7674	-59.0444	-14.2994		134.432	141.766	212.822	389.984	325.773	209.056	-3.47735	3024.83	3270.37
-16.1982	-92.8544	-196.188	-205.186	-232.947	-257.164	-132.887	-79.0844	-71.7094		215.972	194.576	183.892	61.5338	155.663	283.366	322.083	6705.64	5271.05
-94.5182	30.0356	59.5821	15.7638	-61.1668	-82.9041	-37.6974	-57.8444	-78.1694		52.8018	104.896	227.872	209.934	164.043	104.486	259.673	3541.94	2627.03
-8.88824	24.6056	-24.2079	-158.056	-261.167	-311.444	-227.077	-174.084	-162.029		348.462	320.746	138.822	45.0438	97.5632	506.166	28.8926	4391.13	3201.42
-54.3882	-166.474	-275.408	-291.376	-274.867	-219.774	-174.267	-107.804	-124.009		329.312	496.356	574.352	679.204	470.813	219.976	531.463	3033.27	2284.37
-142.138	-278.904	-314.128	-353.706	-377.377	-362.144	-373.117	-394.104	-362.939		222.462	260.486	583.692	773.484	1036.49	710.216	973.913	3090.15	3149.08
177.042	151.836	37.7821	60.6338	58.0532	205.546	245.403	180.386	228.271		41.6718	170.876	183.292	-68.1362	221.853	83.2759	-118.837	1085.65	825.311
73.1918	234.276	345.722	34.1938	228.313	83.1359	20.6326	-107.974	-77.2694		22.9818	252.786	396.522	64.1938	41.4132	152.406	274.283	4571.42	3768.11
-92.9482	-68.9344	-143.588	-26.8362	-122.487	-64.2641	-88.0674	-98.3244	-63.5494		324.962	563.456	1175.2	572.534	820.473	208.846	185.273	5032.44	4166.6
-75.3782	106.566	16.6321	34.4038	-59.5968	-127.094	-197.847	-173.534	-136.809		57.9718	278.736	346.592	302.794	246.613	-2.89412	361.893	2063.13	1916.57
-134.618	-283.664	-330.648	-365.586	-368.507	-401.964	-378.817	-397.944	-408.709		41.2418	324.816	160.412	190.544	287.243	340.266	498.973	4476.61	3975.55
28.8718	20.8656	-139.938	-245.446	-214.427	-181.914	-149.517	-131.274	-140.319		133.202	429.786	452.702	-27.8362	-84.3068	13.3059	51.5526	1396.63	1043.03
										262.802	312.786	828.842	904.364	694.843	568.266	425.953	4789.4	4175.72
PR, periostial region
TT, tracheal tuft

## Sheet: E. coli intensity 24 h
E. coli fluorescence intensity at 24 h
Injury										E. coli
PR 1	PR 2	PR 3	PR 4	PR 5	PR 6	PR 7	TT left	TT right		PR 1	PR 2	PR 3	PR 4	PR 5	PR 6	PR 7	TT left	TT right
81.5642	210.928	435.302	437.519	365.481	361.829	346.643	563.388	549.465		-119.416	-38.7919	-80.4083	-134.881	-141.849	-115.711	-174.387	-342.752	-316.435
-33.0258	-87.5719	-126.608	-120.551	-156.979	-179.231	-121.307	-164.102	-161.165		-44.9458	-71.1219	-86.2083	-108.211	-88.7194	-88.8006	-96.8069	-156.692	-121.405
67.9242	159.348	212.712	127.179	-14.4394	-87.7106	-69.5469	-88.3619	-63.3847		-48.8158	-64.6919	-65.9883	-133.261	-165.369	-78.9506	-75.5369	-304.822	-274.705
-41.7158	-61.4219	-11.8583	-73.5406	-35.3294	-72.2006	78.7831	23.5281	153.265		-74.8458	-12.0519	-34.0383	-110.911	-121.219	-114.781	-83.5069	-285.642	-243.545
108.424	238.628	151.562	255.899	224.711	198.829	142.683	223.798	236.095		-119.006	-239.112	-289.088	-317.231	-307.179	-286.741	-255.867	-342.012	-329.805
80.3642	193.258	149.872	154.069	144.801	177.679	125.903	99.9481	144.135		-185.496	-224.582	-157.208	-152.061	-174.379	-188.631	-188.157	-302.922	-300.135
32.9742	83.5881	192.052	91.4594	199.051	238.129	196.603	346.908	345.515		-123.486	-155.452	-130.298	-176.901	-215.979	-211.481	-158.527	-287.972	-298.605
-29.3358	-187.222	-37.3483	33.9094	29.6906	91.7494	41.5331	-67.7819	-30.7647		-41.3958	-68.6619	12.0217	-102.671	-17.7894	41.2294	4.23306	-224.392	-206.465
-28.5658	-159.342	-15.0583	-6.47056	140.591	243.409	233.763	195.408	264.065		-198.646	-266.012	-308.578	-318.911	-333.679	-301.491	-268.817	-373.772	-374.245
-144.816	-174.912	17.2017	17.1494	-48.5794	0.439444	-72.3969	-12.4719	-11.8347		-141.846	-237.202	-266.968	-231.331	-219.739	-175.021	-140.957	-334.052	-327.165
-63.9158	124.118	123.722	-1.77056	-31.7694	-47.5406	-69.5169	-108.872	-19.1647		-153.416	-242.392	-281.068	-256.981	-245.239	-185.001	-139.677	-271.202	-294.385
-46.0658	46.5881	486.802	542.029	630.641	452.839	132.453	287.088	293.015		-11.8758	18.2981	-111.718	-129.541	-137.419	-120.981	-1.91694	-228.122	-331.635
-113.926	-193.042	-107.078	-62.4106	-73.1994	38.3194	83.2131	101.578	191.425		-74.6058	-210.082	-279.568	-258.301	-196.339	-173.251	-126.817	-286.482	-249.665
-109.266	-170.932	-44.3683	-136.431	-228.299	-224.061	-216.417	-130.392	-125.635		-160.916	-262.222	-299.068	-284.501	-299.639	-282.561	-245.417	-249.942	-241.145
-17.4758	-98.2519	-142.698	-113.291	-118.109	-32.0206	-42.7969	-24.5119	-24.5647		-63.1558	-95.3019	-181.448	-177.401	-195.989	-138.281	-151.537	-173.402	-127.635
-38.6458	-141.362	-41.8383	71.3294	-4.66944	-38.0506	-115.577	-119.472	-127.225		-134.176	-271.852	-274.448	-247.451	-240.009	-243.731	-99.6669	-207.322	-315.955
-112.726	-165.422	-66.2783	-125.361	-218.229	-195.481	-183.987	-132.872	-119.125		-83.7058	-137.452	-263.518	-265.901	-248.189	-266.001	-199.507	-264.962	-289.165
-79.0058	-177.462	-150.478	-109.101	-68.8094	-50.6106	41.3431	-14.8719	68.5653		-169.806	-268.952	-308.208	-269.741	-255.339	-261.171	-150.287	-232.872	-238.085
-91.4858	-252.302	-206.048	-162.681	-139.899	-160.941	-69.5269	-112.582	-94.0547		-181.976	-255.092	-306.828	-297.871	-294.579	-298.581	-262.117	-359.522	-394.375
124.904	335.118	454.182	145.449	35.8006	-71.8406	-112.977	-85.1619	-78.2347		-119.006	-221.922	-300.178	-310.231	-316.319	-304.541	-276.007	-370.472	-377.475
-111.246	-131.742	-105.378	-132.311	-156.309	-33.1006	107.183	97.6681	155.155		-141.366	-301.632	-297.168	-282.211	-323.889	-293.421	-256.717	-326.882	-316.735
-18.2958	-71.9119	-63.0783	-87.0306	-132.799	-178.481	-120.367	-13.7519	-14.1847		-126.966	-190.852	-165.108	-147.411	-144.229	-124.331	-126.717	-151.512	-104.655
52.1142	101.918	54.0417	17.0994	-14.5694	0.379444	57.2431	113.868	180.005		-127.886	-271.832	-259.068	-253.321	-221.499	-238.051	-184.387	-197.802	-214.245
5.87417	20.9181	51.7617	-132.361	-83.5194	16.3894	93.1731	166.648	190.855		-60.6358	-134.402	-191.208	-190.671	-136.429	-77.7606	-47.0869	-236.902	-262.845
115.234	471.288	619.652	458.379	526.471	245.659	529.813	547.628	470.985		-120.676	-201.172	-217.508	-212.671	-151.419	-68.6806	-177.817	-344.782	-334.005
-11.9958	24.8981	10.0117	34.1194	28.3306	145.209	113.723	70.4281	83.9753		-173.446	-251.152	-293.838	-246.581	-182.529	-249.821	-115.067	-256.842	-276.645
15.5142	66.0181	-49.6983	-116.531	-86.1394	-46.3006	92.4631	-53.9119	4.70528		-23.5458	-74.8219	-158.838	-128.031	-122.209	-157.181	-210.597	-364.182	-384.205
-68.9058	-26.6819	-106.508	-118.931	-164.939	-88.5606	-37.4369	13.3681	21.0053		-83.5358	-214.122	-254.168	-282.941	-258.749	-296.061	-279.727	-331.132	-347.915
-31.2058	-74.4719	-3.92833	25.8794	-22.7694	-66.3806	-98.4669	-16.1519	-25.2947		-126.996	-172.872	-216.998	-202.781	-195.189	-123.021	-154.047	-295.282	-317.955
-45.7958	-50.5819	38.3717	57.7694	21.8306	2.44944	-9.94694	-117.722	-79.3247		-49.8858	-121.902	-90.5183	-130.231	-155.869	-185.891	-190.827	-284.922	-255.485
-51.2358	-44.1019	-141.698	-85.5706	-120.039	-112.581	-100.307	-76.4219	-72.6547		-69.6958	-175.072	-164.978	-204.881	-199.949	-158.711	-150.827	-353.772	-341.815
-63.6658	-87.6319	-25.8283	-62.6506	-8.17944	-10.8206	-12.4869	25.0281	27.3753		20.6142	-58.3719	-32.3483	-63.8506	-62.0594	-103.761	-107.967	-277.962	-254.245
-63.7658	-129.042	-161.928	-144.881	-144.069	-175.151	-178.897	-157.512	-173.895		-105.346	-150.522	-145.708	-77.3806	-36.1394	-17.9206	8.66306	-48.1919	-54.9847
-2.64583	53.2881	116.832	8.71944	-51.0794	5.45944	48.9031	28.8981	38.4853		156.744	474.008	645.162	651.569	553.831	388.589	221.633	148.258	208.945
-17.2358	168.028	52.5417	-17.6806	-27.2594	-133.001	-43.4369	-18.5519	-21.0047		-63.1158	-127.122	-133.398	-143.201	-68.9994	-129.041	-121.747	-225.752	-208.215
PR, periostial region
TT, tracheal tuft

## Sheet: Melanization OD 4 h
Melanization optical density (OD) at 4 h
Injury										E. coli
PR 1	PR 2	PR 3	PR 4	PR 5	PR 6	PR 7	TT left	TT right		PR 1	PR 2	PR 3	PR 4	PR 5	PR 6	PR 7	TT left	TT right
-0.113824	-0.0394118	0.0314706	-0.00235294	-0.00323529	-0.0126471	-0.0114706	-0.0129412	0.025		-0.0538235	-0.129412	-0.0885294	-0.0323529	-0.0432353	-0.0226471	-0.00147059	0.0570588	0.045
0.00617647	-0.00941176	-0.0185294	-0.0323529	-0.0132353	0.0273529	-0.00147059	0.00705882	0.065		0.0261765	-0.0294118	0.0214706	0.0376471	0.0267647	0.0373529	0.0585294	0.127059	0.125
0.0561765	-0.00941176	0.0114706	-0.00235294	0.0367647	0.0473529	0.0185294	0.0870588	0.055		0.136176	0.0605882	0.0814706	0.0276471	0.0467647	0.0473529	0.0385294	0.187059	0.115
-0.0138235	0.0105882	-0.00852941	-0.0123529	0.0167647	0.0273529	0.0985294	0.0970588	0.125		0.0761765	0.0505882	0.0514706	0.0476471	0.0767647	0.0673529	0.0585294	0.0970588	0.185
0.0861765	0.0305882	0.121471	0.0876471	0.0867647	0.0673529	0.0785294	0.0970588	0.145		0.0261765	0.000588235	0.0214706	0.00764706	0.0567647	0.0673529	0.0485294	0.117059	0.175
-0.0538235	0.0805882	0.131471	0.0476471	0.0567647	0.0873529	0.0585294	0.137059	0.105		0.0261765	-0.0394118	-0.0185294	-0.0223529	-0.0232353	0.0173529	0.0185294	0.157059	0.175
-0.103824	-0.0994118	-0.0385294	-0.0423529	-0.0332353	-0.0226471	-0.0114706	0.0470588	0.005		0.0161765	-0.0194118	0.0214706	0.0376471	0.0367647	0.0573529	0.0785294	0.227059	0.155
-0.103824	-0.0394118	-0.00852941	0.0176471	0.0367647	0.0473529	0.0285294	-0.0429412	0.045		-0.0638235	-0.0494118	-0.0485294	-0.0223529	-0.0132353	-0.00264706	0.0385294	0.147059	0.185
0.186176	0.190588	0.261471	0.157647	0.106765	0.0673529	0.0385294	0.0470588	0.095		0.236176	0.110588	0.211471	0.117647	0.0667647	0.0473529	0.0385294	0.0770588	0.105
-0.0938235	-0.00941176	0.0114706	0.0176471	0.00676471	0.0273529	0.0185294	0.0570588	0.085		-0.0438235	-0.0794118	0.0114706	-0.0123529	-0.00323529	-0.0126471	-0.0114706	0.167059	0.155
0.0361765	-0.0294118	-0.0585294	-0.0123529	-0.0332353	-0.0126471	0.0185294	-0.0729412	-0.045		0.00617647	-0.0594118	-0.0785294	-0.0623529	-0.0232353	-0.0326471	0.0285294	-0.112941	-0.095
0.0461765	-0.109412	-0.0885294	-0.0523529	-0.0432353	-0.00264706	-0.0214706	-0.162941	-0.055		-0.103824	-0.0394118	-0.0685294	-0.0623529	-0.0632353	-0.0526471	-0.0414706	-0.0529412	-0.045
0.00617647	-0.119412	-0.0585294	-0.0523529	-0.0232353	-0.0326471	0.0285294	0.0470588	-0.015		-0.0738235	-0.0794118	-0.0785294	-0.0823529	-0.0632353	-0.0526471	-0.0214706	-0.0429412	-0.025
-0.0538235	-0.0394118	-0.0685294	-0.0623529	-0.0432353	0.00735294	0.00852941	-0.0529412	-0.005		-0.0738235	-0.179412	-0.0985294	-0.102353	-0.0732353	-0.0426471	-0.0314706	-0.0329412	-0.075
0.00617647	-0.00941176	-0.0485294	-0.0323529	-0.0432353	-0.0226471	-0.0214706	-0.0529412	0.035		-0.113824	-0.139412	-0.0585294	-0.0623529	-0.0432353	-0.0126471	-0.0114706	-0.112941	-0.095
-0.0138235	-0.0594118	-0.0685294	-0.0323529	-0.0232353	-0.00264706	0.0185294	-0.0729412	-0.035		-0.0238235	-0.0694118	-0.0485294	-0.0623529	-0.0432353	-0.0226471	-0.0114706	-0.0829412	-0.025
-0.143824	0.0605882	0.0214706	0.0276471	0.0867647	0.0573529	0.0285294	-0.0529412	0.065		-0.0738235	-0.00941176	-0.0485294	0.00764706	-0.0332353	-0.0426471	-0.0214706	-0.0329412	-0.045
-0.133824	-0.139412	-0.118529	-0.112353	-0.0732353	-0.0626471	-0.0414706	-0.102941	-0.055		-0.0838235	-0.0294118	-0.0785294	-0.0423529	-0.0332353	-0.0226471	-0.0114706	-0.0629412	-0.015
-0.123824	-0.0594118	-0.0685294	-0.0423529	-0.0132353	0.00735294	0.00852941	-0.0529412	-0.055		-0.123824	-0.0794118	-0.0785294	-0.0623529	-0.0532353	-0.0426471	-0.0214706	-0.102941	-0.055
-0.0138235	-0.129412	-0.0585294	-0.0723529	-0.0232353	0.00735294	0.0185294	-0.0729412	-0.005		-0.123824	-0.119412	-0.0885294	-0.0623529	-0.0132353	-0.0126471	-0.0214706	-0.0129412	-0.105
0.0261765	-0.0294118	-0.0285294	-0.0823529	-0.00323529	-0.0126471	-0.0214706	-0.0829412	-0.075		-0.0638235	-0.0994118	-0.138529	-0.0423529	-0.0332353	-0.0226471	-0.0314706	-0.0929412	-0.085
-0.123824	-0.149412	-0.0785294	-0.0723529	-0.0532353	-0.0326471	-0.0214706	-0.102941	-0.115		-0.163824	-0.219412	-0.128529	-0.132353	-0.0932353	-0.0626471	-0.0114706	-0.0829412	-0.065
-0.123824	-0.179412	-0.0785294	-0.0823529	-0.0432353	-0.0526471	-0.0414706	-0.162941	-0.125		-0.123824	-0.139412	-0.0985294	-0.0823529	-0.0732353	-0.0526471	-0.0314706	-0.0429412	-0.035
-0.0338235	0.0405882	-0.00852941	-0.00235294	-0.0232353	-0.00264706	-0.0114706	-0.0929412	-0.105		-0.123824	-0.169412	-0.0985294	-0.0923529	-0.0932353	-0.0626471	-0.0414706	-0.0629412	-0.075
-0.143824	-0.169412	-0.0985294	-0.112353	-0.0732353	-0.0526471	-0.0414706	-0.122941	-0.105		-0.0338235	-0.0594118	-0.0485294	-0.0623529	-0.0532353	-0.0226471	-0.0114706	-0.0529412	-0.055
-0.0938235	-0.139412	-0.0985294	-0.0723529	-0.0632353	-0.0426471	-0.0314706	-0.142941	-0.145		-0.0738235	-0.139412	-0.0985294	-0.0723529	-0.0432353	-0.0426471	-0.0314706	-0.0629412	0.005
-0.0638235	-0.109412	-0.0185294	-0.00235294	-0.0132353	0.0473529	0.0185294	-0.0429412	-0.045		-0.0238235	-0.0294118	0.0314706	-0.0223529	0.0267647	-0.00264706	0.00852941	-0.0429412	-0.055
-0.113824	-0.159412	-0.0685294	-0.0723529	-0.0732353	-0.0426471	-0.0414706	-0.102941	-0.085		-0.0838235	-0.0694118	-0.0685294	-0.0923529	-0.00323529	-0.00264706	-0.0114706	-0.0329412	-0.025
-0.0238235	-0.109412	-0.0585294	-0.0423529	-0.0332353	-0.0326471	-0.0114706	-0.0929412	-0.135		-0.0638235	-0.0894118	-0.0985294	-0.0923529	-0.0632353	-0.0526471	-0.0214706	-0.0429412	-0.045
-0.0738235	0.0105882	0.0314706	0.0176471	-0.0132353	-0.0226471	-0.0114706	-0.0429412	-0.085		-0.0338235	-0.0394118	-0.0185294	-0.0223529	0.00676471	0.0173529	-0.00147059	-0.0829412	-0.075
-0.183824	-0.109412	-0.0785294	-0.0723529	-0.0632353	-0.0526471	-0.0214706	-0.0829412	-0.075		-0.0738235	-0.0694118	-0.0685294	-0.0623529	-0.0532353	-0.0326471	-0.0214706	-0.0429412	-0.055
-0.0538235	-0.119412	-0.0785294	-0.0923529	-0.0732353	-0.0326471	-0.0314706	-0.102941	-0.115		-0.133824	-0.129412	-0.0985294	-0.0923529	-0.0732353	-0.0526471	-0.0514706	-0.0329412	-0.075
-0.123824	-0.159412	-0.0985294	-0.0823529	-0.0632353	-0.0526471	-0.0414706	-0.0929412	-0.105		0.0361765	-0.0694118	-0.0685294	-0.0423529	-0.0432353	-0.0326471	-0.0114706	-0.0629412	-0.095
										-0.0638235	-0.129412	-0.128529	-0.0923529	-0.0732353	-0.0626471	-0.0214706	-0.0629412	-0.065
PR, periostial region
TT, tracheal tuft

## Sheet: Melanization OD 24 h
Melanization optical density (OD) at 24 h
Injury										E. coli
PR 1	PR 2	PR 3	PR 4	PR 5	PR 6	PR 7	TT left	TT right		PR 1	PR 2	PR 3	PR 4	PR 5	PR 6	PR 7	TT left	TT right
0.085	0.00888889	-0.0166667	-0.0180556	-0.0511111	-0.0525	-0.0158333	-0.139722	-0.148056		-0.095	0.0588889	0.0533333	0.0719444	0.148889	0.0675	0.114167	0.280278	0.241944
0.045	0.0388889	0.103333	0.0319444	-0.0211111	0.1075	-0.0258333	0.0102778	-0.0280556		0.025	0.0688889	0.00333333	-0.00805556	-0.0211111	-0.0125	0.0341667	0.0802778	0.0819444
0.015	0.00888889	-0.0166667	0.0119444	-0.0111111	0.0575	0.0241667	0.0402778	0.00194444		0.105	0.0488889	0.0933333	0.0919444	0.0888889	0.0275	0.124167	0.210278	0.291944
0.045	-0.0611111	0.0133333	-0.00805556	0.0488889	0.0875	0.0741667	0.0702778	0.0419444		0.045	0.0988889	0.0533333	0.101944	0.0488889	0.0875	0.0541667	0.260278	0.231944
-0.065	-0.0611111	-0.0166667	-0.0280556	-0.0611111	-0.0625	-0.0158333	-0.0497222	-0.0480556		0.175	0.128889	0.283333	0.391944	0.238889	0.2075	0.204167	0.270278	0.261944
0.015	-0.0411111	-0.0666667	-0.0380556	-0.0111111	-0.0225	-0.0158333	-0.0397222	0.00194444		0.005	0.0188889	0.0233333	0.0819444	-0.0111111	-0.0025	0.00416667	0.270278	0.251944
-0.035	-0.101111	-0.0966667	-0.0480556	-0.0711111	-0.0525	-0.0658333	-0.0397222	-0.0480556		0.075	0.0688889	0.0833333	0.0219444	0.00888889	0.0075	0.0141667	0.250278	0.291944
0.045	0.0588889	0.0433333	-0.0680556	-0.0611111	-0.0725	-0.0658333	-0.0397222	-0.0280556		-0.055	0.108889	0.0833333	0.0119444	0.0588889	-0.0125	-0.00583333	0.250278	0.251944
0.025	0.0888889	0.0233333	-0.0680556	-0.0611111	-0.0725	-0.0558333	-0.0297222	0.00194444		-0.015	0.0988889	0.0833333	0.0219444	-0.00111111	0.0275	0.0841667	0.340278	0.321944
-0.085	-0.0411111	-0.0866667	-0.108056	-0.141111	-0.1025	-0.0658333	-0.0797222	-0.0780556		0.125	0.0588889	0.0533333	0.0619444	0.0388889	-0.0025	0.0441667	0.280278	0.311944
0.015	0.00888889	-0.0666667	-0.0580556	-0.0611111	-0.0725	-0.0358333	-0.129722	-0.0780556		0.035	0.0488889	0.0233333	0.0619444	-0.0311111	0.0575	0.0741667	0.320278	0.331944
-0.045	0.0788889	0.0433333	-0.00805556	0.00888889	-0.0325	-0.0558333	-0.0797222	-0.0380556		0.095	-0.0211111	-0.0166667	-0.0380556	0.0188889	0.1075	0.104167	0.200278	0.301944
-0.055	-0.141111	-0.0866667	-0.0480556	-0.0611111	-0.0625	-0.0358333	-0.0497222	0.0219444		0.025	-0.0611111	0.113333	0.00194444	0.0788889	0.0975	0.114167	0.260278	0.331944
0.015	-0.0111111	-0.0866667	-0.0280556	-0.0811111	-0.0625	-0.00583333	0.000277778	-0.0380556		0.025	-0.00111111	-0.0166667	0.00194444	-0.0311111	0.0275	0.0141667	0.0502778	0.0219444
0.075	-0.0911111	-0.146667	-0.0380556	-0.0811111	-0.0425	-0.0358333	-0.00972222	-0.0280556		0.045	0.0388889	0.0733333	0.0219444	-0.0311111	0.0375	0.0541667	0.120278	0.0919444
0.005	0.0388889	0.0633333	0.0919444	-0.0211111	-0.0025	-0.00583333	-0.109722	-0.138056		0.065	0.0488889	0.0733333	0.0719444	0.0688889	0.0875	0.0641667	0.250278	0.251944
0.005	0.0788889	0.0133333	0.00194444	-0.0511111	-0.0225	-0.0158333	-0.0397222	-0.0380556		-0.005	-0.0711111	0.0833333	0.0719444	0.108889	0.0075	0.0141667	0.220278	0.211944
0.005	-0.0311111	0.0133333	-0.0180556	0.0188889	0.0175	0.0241667	0.0202778	-0.0480556		0.055	0.0388889	0.0833333	0.0619444	0.00888889	0.0775	0.0241667	0.0702778	0.101944
-0.035	-0.0311111	-0.0466667	0.0119444	0.148889	0.0975	0.114167	0.0502778	0.0119444		0.075	0.108889	0.163333	0.0919444	-0.0111111	0.0475	0.0641667	0.310278	0.331944
0.045	-0.0411111	-0.0266667	-0.0380556	-0.0411111	-0.0525	-0.0658333	-0.0297222	-0.0680556		0.125	0.168889	0.283333	0.261944	0.118889	0.2675	0.254167	0.310278	0.311944
-0.055	-0.00111111	0.00333333	-0.0180556	0.0288889	0.0175	0.0141667	-0.0497222	-0.0580556		-0.045	0.308889	0.143333	0.101944	0.0288889	-0.0125	0.0141667	0.330278	0.351944
0.005	-0.0311111	-0.0466667	-0.0280556	-0.0211111	-0.0325	0.00416667	-0.00972222	0.00194444		-0.025	-0.00111111	0.0533333	0.0319444	-0.0211111	-0.0825	0.0541667	0.0302778	0.0519444
-0.015	-0.0111111	-0.0566667	-0.0180556	-0.0411111	-0.0125	0.0541667	0.0602778	0.0219444		-0.045	-0.101111	-0.0766667	-0.0680556	-0.0211111	-0.0025	0.0641667	0.130278	0.151944
0.005	-0.0411111	0.0633333	0.00194444	-0.0411111	-0.0425	0.0341667	0.0302778	0.0319444		-0.005	-0.0611111	-0.0466667	0.00194444	-0.0111111	0.0075	0.0241667	0.230278	0.301944
-0.015	-0.0311111	-0.0566667	-0.0480556	-0.0411111	-0.0025	-0.0458333	-0.0397222	-0.0980556		-0.045	-0.0211111	0.0633333	0.0719444	-0.00111111	0.0375	0.0441667	0.230278	0.271944
-0.015	-0.00111111	0.00333333	0.00194444	-0.0611111	-0.0725	-0.0358333	-0.0297222	-0.0580556		0.165	0.0988889	0.223333	0.0919444	0.0288889	0.2175	0.0141667	0.220278	0.281944
-0.015	-0.0511111	-0.0666667	0.0219444	0.0288889	0.0475	-0.0358333	-0.149722	-0.0680556		-0.025	0.0788889	0.123333	0.111944	0.118889	0.1275	0.0841667	0.380278	0.431944
0.005	-0.0511111	-0.0366667	-0.0380556	-0.0811111	-0.0825	-0.00583333	0.000277778	-0.0480556		-0.005	0.00888889	0.0333333	0.0119444	0.0288889	0.0375	-0.0358333	0.250278	0.261944
-0.065	-0.0911111	-0.0766667	-0.0580556	-0.0711111	-0.0325	-0.0158333	-0.00972222	-0.0380556		-0.045	-0.0611111	-0.0266667	0.0519444	-0.0411111	-0.0525	-0.0258333	0.250278	0.221944
0.005	-0.00111111	-0.0166667	-0.0680556	-0.0611111	-0.0225	-0.0158333	-0.0297222	-0.0180556		-0.085	-0.0611111	-0.0466667	-0.0480556	-0.0511111	-0.0125	0.0241667	0.200278	0.151944
-0.055	-0.0511111	0.0233333	-0.0180556	-0.121111	-0.0625	-0.0858333	-0.0497222	-0.0580556		-0.015	-0.0311111	0.00333333	0.0719444	0.00888889	0.0175	0.0241667	0.310278	0.341944
-0.065	-0.141111	-0.0866667	-0.0380556	-0.00111111	-0.0325	-0.0458333	-0.0397222	-0.0380556		-0.045	-0.0711111	-0.156667	-0.0380556	-0.0711111	-0.0125	-0.0658333	0.150278	0.121944
-0.115	-0.111111	-0.0766667	-0.0380556	-0.0311111	0.0675	-0.0158333	-0.0397222	-0.0580556		-0.015	-0.101111	-0.0866667	-0.0680556	-0.0611111	-0.0225	-0.0258333	0.120278	0.121944
0.045	0.0288889	-0.00666667	-0.0180556	-0.0911111	-0.0725	-0.0758333	-0.119722	-0.118056		0.055	0.00888889	0.0233333	-0.0480556	-0.0411111	-0.0625	-0.0558333	0.0802778	0.0719444
-0.035	-0.0411111	-0.0466667	-0.0480556	-0.00111111	0.0775	-0.0558333	-0.0297222	-0.0480556		-0.055	-0.0111111	0.0133333	0.0219444	-0.0111111	0.0575	0.244167	0.260278	0.191944
PR, periostial region
TT, tracheal tuft

## Sheet: Hemocyte intensity 4h
Hemocyte intensity at 4 h
Naïve										Injury										E. coli
PR 1	PR 2	PR 3	PR 4	PR 5	PR 6	PR 7	TT left	TT right		PR 1	PR 2	PR 3	PR 4	PR 5	PR 6	PR 7	TT left	TT right		PR 1	PR 2	PR 3	PR 4	PR 5	PR 6	PR 7	TT left	TT right
179.56	100.975	-132.609	-62.2926	-210.343	-66.9907	-100.113	390.549	1229.89		-61.6	89.3953	161.671	-29.2026	-72.2626	255.579	-86.9528	11.5088	114.473		-64.08	-310.915	-65.8391	-112.723	-251.763	-165.391	596.727	1474.26	1422.92
-35.53	531.285	359.431	797.617	655.737	-111.411	237.297	906.959	1210.5		-8.13	166.755	342.391	-80.8426	39.5174	-137.951	-43.6128	-17.6612	-22.4865		2973.01	226.065	-195.329	-167.723	366.647	-157.071	3.35721	-55.2612	-115.147
385.09	132.815	128.211	104.487	2.29744	-19.5007	130.677	1254.85	1621.79		-301.86	-292.535	-186.989	-301.033	132.397	249.339	17.0172	210.029	282.293		-232.03	-268.235	-246.359	-202.823	-201.653	-48.3807	662.747	331.539	234.583
439.73	303.195	-146.219	81.9174	312.807	411.559	515.907	1647.76	3377.73		-289.86	-185.325	-30.9391	-89.2426	-218.543	-127.581	-141.663	-157.341	-233.267		-311.9	-274.205	-182.419	-175.453	-29.8226	-191.731	-71.9228	358.479	271.753
325.97	-297.425	-159.249	-70.2926	-94.2626	-141.561	54.7472	1127.18	337.753		1092.63	-12.0747	-108.029	-89.7626	-174.163	191.709	171.197	255.369	-6.33651		-105.09	-363.235	-215.399	-286.733	-118.863	-135.431	-76.7728	482.869	1662.56
3245.42	185.175	721.251	1461.87	3752.21	2069.94	2191.56	5645.31	5823.77		762.32	3192.1	944.001	953.467	536.917	1523.54	803.777	3025.56	1964.94		164.87	-261.245	-279.479	-315.563	-293.003	-253.181	-236.963	-253.881	-273.337
116.88	-19.8347	562.701	384.197	475.027	330.149	286.037	3172.56	861.863		173.23	1202.8	1039.47	448.697	1064.82	0.879302	-9.96279	1509.28	904.223		-227.19	-303.535	-171.969	-220.323	-107.973	-220.991	-185.193	79.5788	77.5235
1253.03	487.435	1926.36	3133.45	2566.74	2275.25	2239.25	4905.43	4196.33		-109.3	19.2853	-135.209	-232.013	-13.3926	-63.5407	36.7372	506.049	214.363		171.03	-360.905	-109.209	194.887	177.657	712.689	-61.4128	-235.161	-31.0165
1679.52	1016.83	2782.41	3655.08	1332.33	1684.92	2465.39	5485.82	4411.64		173.99	-275.715	-259.769	-240.633	-246.023	-163.101	128.847	740.269	516.493		633.93	246.955	-122.859	-122.883	-18.4826	-143.731	294.297	353.739	316.533
241.41	-100.905	5.30093	178.057	784.677	671.769	1083.97	2615.94	1901.61		-169.57	-103.335	84.9509	-72.5526	1081.82	1582.92	751.077	1049.88	1760.28		373.55	538.105	16.3809	16.2874	75.4274	51.9793	631.417	1943.76	1506.4
177.49	350.695	22.9309	18.8274	125.757	887.139	696.597	3273.5	1638.83		547.35	4552.09	2174.05	2671.76	2032.23	493.189	3667.07	7213.29	4930.93		-271.85	-282.485	196.681	-264.473	-133.483	22.7393	-167.133	289.849	124.863
743.84	111.225	853.131	1082.56	2041.36	4141.3	3228.53	2903.52	4814.36		-247.8	809.985	486.761	533.977	375.777	-9.0607	-99.8328	3499.65	1167.23		-203.54	237.495	236.021	-138.903	-179.593	-234.311	-157.353	76.9788	-189.237
1603.5	2797.31	1051.85	2833.52	1265.75	2025.26	3358.16	5919.87	3625.91		712.93	631.295	1358.48	1250.1	2418.51	1343.81	4734.2	6814.07	7255.63		516.5	776.135	1192.56	199.807	582.677	140.869	118.467	2010.62	1469.13
2258.17	2886.56	2516.99	1696.08	2220.93	2060.5	1618.52	2481.39	3186.31		2893.73	4575.69	3285.9	2285.92	2433.91	1124.1	2033.19	4199.92	3416.37		-135.9	-323.595	205.891	45.5774	104.087	-118.391	-173.393	-80.8812	-127.147
5292.25	1671.52	887.821	1399.09	981.217	990.699	1447.46	2389.69	1589.9		2430.91	5251.45	3055.58	2356.18	2127.07	3511.1	1643.72	4349.44	4823.78		75.62	-286.495	-77.7391	25.7574	-121.233	64.5793	26.2172	2572.54	2385.65
2509.35	4077.01	1975.4	1394	2810.23	2798.65	1155.01	3271.79	3508.35		3961.41	2151.05	3220.23	2188.17	3526.21	4442.15	3014.95	12363.1	9184.02		549.93	395.395	296.461	-20.9926	226.477	508.609	1143.52	7734.32	4959.35
2560.75	4627.48	3520.35	3593.88	3288.18	1459.34	1641.5	6594.24	8379.8		1224.68	2396.38	3721.59	3857.01	3037.87	1461.82	2851.17	7005.69	10842.9		2552.63	1945.66	1480.39	928.617	1634.37	1408.35	997.527	3003.44	1795.28
2544.07	2885.6	1306.62	1399.04	664.287	2080.54	903.547	2991.98	1667.93		2412.75	1648.09	1263.77	2380.15	1291.12	1256.99	708.847	9353.92	6893.86		658.41	778.755	1558.36	2210.43	1012.03	781.259	1061.02	1362.81	932.003
3066.81	4688.35	1511.05	1781.45	5084.56	2967.97	3082.16	4250.8	5391.38		936.96	748.945	475.021	481.137	666.437	640.269	1076.28	3606.39	2745.23		697.37	2476.05	1210.52	763.907	699.627	1673.56	1330.59	2214.09	1519.22
5604.69	3119.22	2079.37	1293.6	1580.65	2740.64	1645.02	5483.56	10176.9		702.54	2309.16	957.751	1240.28	1001.26	485.309	1525.75	2464.83	3955.98		2114.21	2211.1	1091.78	1740.71	1604.95	2118.23	1156.19	1326.81	1019.32
										5643.22	1237.82	778.431	823.017	884.367	271.529	854.817	4326.66	3134.89		1398.08	2325.2	2122.88	2659.48	1780.94	2268.8	1409.05	3323.5	2596.65
										886.78	323.835	544.441	477.537	532.417	486.729	261.557	2064.42	2554.48		829.47	2450.95	702.411	2410.29	1600.36	1954.41	2151.18	4261.08	4489.8
										1175.77	382.705	312.931	352.327	436.917	464.269	554.787	1242.06	1188.22		3725.83	3455.61	3335.77	5802.26	3987.21	1537.69	2442.72	3323.87	5647.95
										1446.63	738.365	533.621	1009.92	664.607	1184.27	3144	3660.41	1689.15		2927.81	1174.68	648.181	971.687	1684.53	2453.77	2153.19	3254.56	1189.63
										1232.39	448.615	472.651	210.727	239.097	305.179	333.107	1174.35	1322.03		1570.52	1007.25	680.091	741.547	368.967	269.919	460.597	1049.24	872.643
										812.59	481.565	277.201	359.107	543.867	248.409	594.397	2012.02	2324.38		3833.4	1955.94	1211.65	2081.17	2179.11	1576.58	3004.77	6305.42	3376.34
										1437.03	1860.05	1121.08	727.177	1376.31	779.169	1009.24	1698.41	975.193		1360.53	837.175	482.051	470.897	2765.69	720.349	384.157	2003.16	2068.86
																				5833.72	3538.61	2695.54	2127.94	1369.08	2116.62	2657.28	3704.48	3255.36
																				2030.03	1006.95	1312.27	1257.73	963.217	1717.84	1891.71	7044.29	4045.7
																				1960.97	1827.65	1846.71	1434.4	1506.52	2224.35	3209.96	4645.61	4620.9
										PR, periostial region
										TT, tracheal tuft

## Sheet: Hemocyte intensity 24h
Hemocyte intensity at 24 h
Naïve										Injury										E. coli
PR 1	PR 2	PR 3	PR 4	PR 5	PR 6	PR 7	TT left	TT right		PR 1	PR 2	PR 3	PR 4	PR 5	PR 6	PR 7	TT left	TT right		PR 1	PR 2	PR 3	PR 4	PR 5	PR 6	PR 7	TT left	TT right
3967.36	1103.86	3917.79	1547.87	1768.48	1294.39	1239.32	5853.44	4546.44		396.861	72.7494	275.928	418.956	428.495	-14.3391	239.812	1332.91	1582.15		1288.64	1569.16	142.828	632.426	1231.47	660.881	951.832	274.416	272.595
1810.37	760.159	748.328	1405.17	576.355	646.541	523.272	5931.64	6378.27		592.881	647.479	1049.63	814.296	368.175	956.401	220.062	2142.85	1776.2		1436.24	1218.24	1644.35	1863.34	727.515	921.051	3012.86	4840.47	6306.28
4806.17	3757.34	2493.36	1651.14	2551.35	1718.21	2990.7	10346.9	9564.09		1030.09	627.779	423.758	1044.51	623.105	460.941	276.502	771.756	613.145		-78.7394	16.3294	22.2979	88.7362	66.995	679.051	142.872	-359.494	-521.595
3059.69	709.869	3732.51	4587.59	1072.41	590.241	1592.91	4550.61	4906.02		1335.15	2169.07	1683.59	863.686	704.005	455.971	1954.99	2457.24	2443.55		140.781	437.509	293.158	7.69618	46.605	19.7009	219.682	339.106	379.925
6707.64	5417.26	1610.05	4043.63	1635.21	4191.23	3121.91	9885.52	9502.55		531.511	454.699	435.768	337.166	881.955	1134.89	1226.69	3781.46	6132.26		280.121	241.229	215.888	82.3462	167.815	5.53088	59.4524	349.596	343.185
1430.37	3760.77	3025.14	1967.43	1629.85	2338.72	2529.58	12461.8	9333.97		281.421	195.039	525.488	1057.54	502.005	479.441	846.762	1019.42	943.735		1344.94	469.929	951.748	1320.46	1489.75	1074.85	281.712	2349.54	1936.8
10115.7	5073.96	1900.25	1545.78	1510.44	3617.65	1828.25	9251.02	7305.65		983.111	608.839	1025.65	1323.7	680.955	733.811	1112.33	4489.56	4896.86		2000.19	474.149	4965.98	3948.77	975.235	1182.25	2188.4	3535.06	2584.2
3372.19	2296.26	1973.6	2760.03	1085.83	1833.73	1259.22	5086.57	5925.27		673.431	220.979	384.048	233.756	977.805	1239.07	1337.21	1483.98	2208.39		1579.31	1458.81	827.988	1302.73	778.455	1252.68	1718.86	2455.76	2614.38
1293.3	500.949	328.098	29.2362	123.535	514.601	1512.56	3395.56	4592.81		2560.04	917.849	2837.55	2299.99	3256.28	1625.06	4302.09	8609.42	10294.3		661.831	876.049	886.978	256.586	219.825	368.031	359.132	1093.14	480.335
1216.82	1134.45	812.828	3145.54	1093.75	1750.24	3692.09	7190.24	4462.44		5578.28	2950.44	2233.64	1270.56	983.325	743.761	807.972	4544.69	3250.49		477.991	1452.09	197.788	599.526	489.545	821.051	1372.57	2610.06	2341.07
491.741	920.589	583.638	1773.89	59.505	1323.42	1422.17	3574.51	4728.61		4580.85	3904.7	4085.65	3905.13	1825.73	2895.94	3008.91	11637.4	12871.4		2791.56	2002.33	1777.72	1300.57	849.475	1550.42	2421.77	2731.77	4782.32
423.371	224.699	629.888	466.406	866.105	1413.07	650.302	4969.79	5470.44		8849.28	2548.29	4048.75	3343.27	2462.12	1893.56	2371.09	10347.2	10254.5		180.811	723.459	1789.68	248.026	128.105	190.741	130.762	936.386	482.175
693.521	331.509	662.268	929.916	713.535	750.841	1906.67	6662.41	5021.28		981.531	1662.84	1024.21	895.946	732.835	958.751	1569.75	3715.13	5397.82		2755.02	3238.27	906.938	1576.29	665.975	1418.68	1428.58	1792.72	1893.3
1240.69	594.969	1335.59	1280.94	2729.82	3621.17	5413.25	10805.7	6653.16		2394.05	892.249	1007.76	529.796	265.055	173.041	322.142	937.116	640.135		3608.01	1692.57	1856.2	963.866	3006.16	1107.18	645.232	3127.09	4842.02
830.831	450.489	1362	286.986	324.975	2363.18	2229.97	4341.91	4459.52		1105.06	381.299	413.408	971.046	868.675	1206.7	1311.1	6098.42	2944.7		779.411	490.009	517.178	553.026	380.225	1180.76	2180.53	5727.22	5973.09
1473.1	1272.8	3634.4	2166.32	3154.49	3237.69	3598.89	12185	5887.64		1097.06	2856.1	3100.06	2673.43	938.695	782.251	697.362	4121.31	2007.28		697.871	876.699	320.458	228.546	186.105	286.991	199.882	2547.84	2372.78
1473.1	1272.8	3634.4	2166.32	3154.49	3237.69	3598.89	12185	5887.64		1786.98	1236.56	895.798	1521.06	931.685	494.421	2708.55	9939.71	7891		392.221	831.969	170.918	338.556	247.825	488.261	182.322	4883.53	4218.7
455.611	442.369	1479.88	96.6662	-12.655	64.3609	435.472	1871.98	1014.01		747.741	573.129	956.318	1535.22	650.765	840.521	2437.03	4819.68	6797.62		222.421	-27.0306	-246.542	-100.224	97.885	-39.6391	374.762	1123.32	214.465
846.441	421.389	1472.28	1959.7	1403.73	2305.03	1458.97	6455.11	5738.2		1510.95	2003.24	738.998	2370.48	1453.9	1500.93	4200.86	11208.2	8292.26		339.131	359.919	337.808	220.666	291.985	1300.11	1313.88	1622.52	1000.55
										2000.06	1392.71	449.278	930.266	442.575	892.641	1116	3777.13	3369.68		1584.79	766.649	752.538	524.086	490.425	888.071	1598.41	7016.28	6398.1
										1242.9	1790.14	2366.36	826.556	718.825	598.821	3654.09	6047.79	10126.7		1125.09	776.609	356.168	865.906	1091.1	1569.47	1994.75	5620.87	5251.35
										2214.06	2563.81	2409.79	1889.96	835.845	389.721	2289	6928.71	5720.95		2152.85	3245.92	2238.14	1366.82	1322.29	1969.99	2964.88	10202.9	11751.5
										1876.7	2108.29	1195.83	1515.91	888.995	3184.94	3273.9	9994.43	5892.74		2182.78	946.859	671.608	908.906	1484.25	1275.3	1406.81	2754.68	2894.02
										1118.95	470.139	528.868	534.116	1169.85	1007.66	1835.92	3134.68	2323.64		1389.06	2178	63.0879	640.486	532.005	1869.95	3150.68	8728.93	8015.94
										2555.71	2683.12	1173.97	1462.47	1220.25	788.671	2727.52	4035.45	5690.73		361.321	-2.71059	158.668	526.906	118.855	162.251	707.202	566.966	49.975
										854.711	2359	2423.86	747.966	1187.23	377.511	2658.97	4648.19	4142.02		3429.04	2653.86	2281.42	1014.87	1270.1	935.931	1588.32	8967.38	7475.06
										1924.85	3067.3	1485.76	2003.43	2718.15	1461.55	1501.5	7802.84	11011.2		2446.26	755.589	1323.4	1225.08	292.775	762.101	1543.77	7427.77	8917.78
										3307.32	3652.95	4157.61	4437.26	3630.74	5800.01	7835.58	11610.2	13997.2		5674.27	2859.5	646.158	1302.58	1034.56	951.371	3552.72	1167.65	346.225
																				3820.3	1988.18	916.908	1412.18	1640.83	2427.16	5004.95	4212.61	4755.34
																				1540.79	155.959	-19.3521	187.316	1308.56	-21.5791	1662.57	-345.524	336.015
																				654.141	603.949	204.758	52.5462	57.435	124.811	229.302	-410.094	-240.685
PR, periostial region
TT, tracheal tuft
